# Supplementary material for: Towards the Prediction of Responses to Cancer Immunotherapy: A Multi-Omics Review
Source: Life (Basel). 2025 Feb 12;15(2):283. doi: 10.3390/life15020283 (PMC11856636; doi:10.3390/life15020283)
Supplement: Supplementary file 1 [file life-15-00283-s001.zip]

Archive with 1 entries (1 files):
- life-3423151-supplementary.pdf
